# Supplementary material for: Genetic and Structural Diversity of Prokaryotic Ice-Binding Proteins from the Central Arctic Ocean
Source: Genes (Basel). 2023 Jan 30;14(2):363. doi: 10.3390/genes14020363 (PMC9957290; doi:10.3390/genes14020363)
Supplement: Supplementary file 1 [file genes-14-00363-s001.zip]

Archive with 1 entries (1 files):
- genes-2129580-supplementary.pdf
